# Supplementary material for: New Insights into the Thermodynamic Properties and Raman Vibrational Modes of Polyhalite from Density Functional Theory
Source: Molecules. 2026 Apr 12;31(8):1269. doi: 10.3390/molecules31081269 (PMC13118967; doi:10.3390/molecules31081269)
Supplement: Supplementary file 1 [file molecules-31-01269-s001.zip]

Archive with 1 entries (1 files):
- molecules-4215945-supplementary.pdf
